# Supplementary material for: Towards a critical evaluation of an empirical and volume-based solvation function for ligand docking
Source: PLoS One. 2017 Mar 21;12(3):e0174336. doi: 10.1371/journal.pone.0174336 (PMC5360343; doi:10.1371/journal.pone.0174336)
Supplement: S4 File — (XLSX) [file pone.0174336.s004.xlsx]

## Sheet: FF
S4 File. Enrichment data for DUD targets for different sets of α values in SV model.
#Target	logAUC	AUC	Version
ace	0.01225	0.51346	8
ache	0.0293	0.56035	8
ada	0.22935	0.8043	8
ampc	0.29672	0.70568	8
ar	0.21138	0.73324	8
cdk2	0.29166	0.85482	8
comt	0.20445	0.79895	8
cox1	0.05714	0.52799	8
cox2	0.24675	0.76379	8
egfr	0.26574	0.7384	8
er_agonist	0.12349	0.68575	8
er_antagonist	0.1912	0.83902	8
fgfr1	0.40858	0.85938	8
fxa	0.31637	0.89943	8
gpb	0.03135	0.56438	8
gr	0.10627	0.59595	8
hivpr	0.05871	0.51092	8
hivrt	0.07324	0.5481	8
hmga	0.35317	0.85151	8
hsp90	0.01837	0.56265	8
inha	0.04787	0.47272	8
mr	0.34171	0.74497	8
na	0.31802	0.89746	8
p38	0.19296	0.70482	8
parp	0.17012	0.80211	8
pde5	0.13913	0.75602	8
pdgfrb	0.00455	0.48322	8
pnp	0.06112	0.51452	8
ppar_gamma	-0.01571	0.49719	8
pr	0.03157	0.51382	8
rxr_alpha	0.11438	0.6092	8
sahh	0.28815	0.7936	8
src	0.33167	0.82582	8
thrombin	0.46933	0.95584	8
tk	0.16311	0.7086	8
trypsin	0.26757	0.84755	8
vegfr2	0.29756	0.78966	8
average	0.182395	0.698248
median	0.1912	0.73324

## Sheet: FF + SV alpha 0.05
#Target	logAUC	AUC	Version
ace	0.00222	0.4813	8
ache	0.04754	0.58706	8
ada	0.25884	0.85213	8
ampc	0.13584	0.49176	8
ar	0.19706	0.71657	8
cdk2	0.28343	0.84637	8
comt	0.13705	0.64666	8
cox1	0.06954	0.54933	8
cox2	0.15758	0.69229	8
egfr	0.26008	0.75187	8
er_agonist	0.11214	0.67222	8
er_antagonist	0.21602	0.8455	8
fgfr1	0.3799	0.80872	8
fxa	0.30784	0.89895	8
gpb	0.03587	0.57086	8
gr	0.10542	0.59715	8
hivpr	-0.00966	0.38783	8
hivrt	0.118	0.56181	8
hmga	0.37271	0.86863	8
hsp90	0.03163	0.57897	8
inha	0.03312	0.49	8
mr	0.32947	0.77463	8
na	0.33743	0.91884	8
p38	0.16652	0.67911	8
parp	0.16522	0.78854	8
pde5	0.10411	0.7164	8
pdgfrb	0.00352	0.49209	8
pnp	0.05207	0.50958	8
ppar_gamma	-0.01994	0.44836	8
pr	0.02452	0.49472	8
rxr_alpha	0.10208	0.58427	8
sahh	0.28572	0.78074	8
src	0.3287	0.82675	8
thrombin	0.40175	0.92148	8
tk	0.16091	0.72263	8
trypsin	0.25569	0.81135	8
vegfr2	0.31795	0.7597	8
average	0.169402	0.679059
median	0.15758	0.69229

## Sheet: FF + SV alpha 0.1
#Target	logAUC	AUC	Version
ace	0.00764	0.48239	8
ache	0.02699	0.55858	8
ada	0.22417	0.81551	8
ampc	0.09036	0.4648	8
ar	0.18989	0.71225	8
cdk2	0.23498	0.80319	8
comt	0.22711	0.68609	8
cox1	0.08499	0.56966	8
cox2	0.07317	0.62236	8
egfr	0.26005	0.75785	8
er_agonist	0.10684	0.6743	8
er_antagonist	0.1896	0.81568	8
fgfr1	0.39017	0.84781	8
fxa	0.31779	0.9067	8
gpb	0.04017	0.57156	8
gr	0.11598	0.59308	8
hivpr	-0.00908	0.37826	8
hivrt	0.03061	0.5166	8
hmga	0.36899	0.855	8
hsp90	0.01467	0.54962	8
inha	0.05738	0.51484	8
mr	0.36652	0.78994	8
na	0.30571	0.90134	8
p38	0.17084	0.66965	8
parp	0.10443	0.72545	8
pde5	0.11474	0.71475	8
pdgfrb	0.01787	0.49841	8
pnp	0.04069	0.50133	8
ppar_gamma	-0.00486	0.46516	8
pr	0.03958	0.52716	8
rxr_alpha	0.08869	0.61547	8
sahh	0.27503	0.78925	8
src	0.33149	0.80363	8
thrombin	0.38309	0.91444	8
tk	0.08518	0.67136	8
trypsin	0.21384	0.71825	8
vegfr2	0.29005	0.74425	8
average	0.158523	0.66881
median	0.11474	0.6743

## Sheet: FF + SV alpha 0.2
#Target	logAUC	AUC	Version
ace	0.01835	0.50694	8
ache	0.01725	0.53939	8
ada	0.24108	0.81551	8
ampc	0.0448	0.32061	8
ar	0.16124	0.68687	8
cdk2	0.16861	0.7269	8
comt	0.18375	0.73077	8
cox1	0.15851	0.6288	8
cox2	-0.01121	0.488	8
egfr	0.26035	0.76202	8
er_agonist	0.10751	0.64368	8
er_antagonist	0.1887	0.83889	8
fgfr1	0.40353	0.83757	8
fxa	0.37387	0.91241	8
gpb	0.00793	0.50108	8
gr	0.12072	0.59409	8
hivpr	-0.04036	0.31789	8
hivrt	0.01065	0.45671	8
hmga	0.333	0.8556	8
hsp90	0.02876	0.61201	8
inha	0.03591	0.48626	8
mr	0.37419	0.78795	8
na	0.33107	0.91274	8
p38	0.18182	0.68044	8
parp	0.09334	0.72843	8
pde5	0.10697	0.68864	8
pdgfrb	0.04727	0.52646	8
pnp	0.03239	0.47672	8
ppar_gamma	0.01869	0.5301	8
pr	0.04404	0.50543	8
rxr_alpha	0.23668	0.75887	8
sahh	0.26923	0.79945	8
src	0.32081	0.80063	8
thrombin	0.35614	0.89066	8
tk	0.02815	0.58713	8
trypsin	0.14526	0.57763	8
vegfr2	0.29478	0.7975	8
average	0.153886	0.657048
median	0.14526	0.68044

## Sheet: FF + SV alpha 0.3
#Target	logAUC	AUC	Version
ace	0.03114	0.51108	8
ache	-0.01688	0.44854	8
ada	0.20964	0.77919	8
ampc	0.03363	0.31704	8
ar	0.13849	0.66105	8
cdk2	0.16167	0.72035	8
comt	0.16816	0.69192	8
cox1	0.22542	0.62235	8
cox2	-0.0481	0.36852	8
egfr	0.25578	0.77405	8
er_agonist	0.06052	0.56894	8
er_antagonist	0.16237	0.80663	8
fgfr1	0.36965	0.81242	8
fxa	0.35103	0.91726	8
gpb	-0.00806	0.45483	8
gr	0.1241	0.58845	8
hivpr	-0.04868	0.3034	8
hivrt	-0.01405	0.46066	8
hmga	0.31126	0.8367	8
hsp90	0.03136	0.614	8
inha	0.0607	0.54213	8
mr	0.33186	0.78134	8
na	0.39287	0.94248	8
p38	0.17473	0.68438	8
parp	0.05412	0.63451	8
pde5	0.06692	0.58319	8
pdgfrb	0.09213	0.55587	8
pnp	0.02404	0.47048	8
ppar_gamma	0.00577	0.51189	8
pr	0.0444	0.50937	8
rxr_alpha	0.21994	0.72967	8
sahh	0.2197	0.78128	8
src	0.31532	0.79997	8
thrombin	0.34831	0.89077	8
tk	0.01854	0.54433	8
trypsin	0.13798	0.57036	8
vegfr2	0.21039	0.69382	8
average	0.140978	0.634682
median	0.13798	0.62235

## Sheet: FF + SV alpha 0.4
#Target	logAUC	AUC	Version
ace	0.0011	0.51587	8
ache	-0.02654	0.40372	8
ada	0.22339	0.79554	8
ampc	0.02532	0.33176	8
ar	0.12108	0.65229	8
cdk2	0.13526	0.66405	8
comt	0.19602	0.73504	8
cox1	0.22878	0.65721	8
cox2	-0.06954	0.27703	8
egfr	0.23331	0.639	8
er_agonist	0.08056	0.61251	8
er_antagonist	0.12596	0.77624	8
fgfr1	0.37421	0.80312	8
fxa	0.3773	0.92292	8
gpb	-0.00541	0.43595	8
gr	0.13998	0.57496	8
hivpr	-0.05755	0.32078	8
hivrt	-0.01672	0.4442	8
hmga	0.3293	0.86842	8
hsp90	0.08214	0.69249	8
inha	0.09542	0.58586	8
mr	0.33265	0.7653	8
na	0.27722	0.89727	8
p38	0.1754	0.67104	8
parp	0.01483	0.5518	8
pde5	0.06321	0.56559	8
pdgfrb	0.1293	0.56841	8
pnp	0.00478	0.43672	8
ppar_gamma	-0.01192	0.44947	8
pr	0.05101	0.52599	8
rxr_alpha	0.10342	0.602	8
sahh	0.18596	0.73824	8
src	0.30987	0.80393	8
thrombin	0.28864	0.82539	8
tk	-0.03334	0.47842	8
trypsin	0.13709	0.51326	8
vegfr2	0.19643	0.67553	8
average	0.130214	0.615603
median	0.12596	0.61251

## Sheet: Summary
model	Average LogAUC	Median LogAUC
0	0.182395	0.1912
0.05	0.169402	0.15758
0.1	0.158523	0.11474
0.2	0.153886	0.14526
0.3	0.140978	0.13798
0.4	0.130214	0.12596
